# Supplementary material for: Evidence of genetic isolation between two Mediterranean morphotypes of Parazoanthus axinellae
Source: Sci Rep. 2020 Aug 18;10:13938. doi: 10.1038/s41598-020-70770-z (PMC7434761; doi:10.1038/s41598-020-70770-z)
Supplement: Supplementary file 2 — Supplementary data 1. [file 41598_2020_70770_MOESM2_ESM.r]

###########################
## MINIMUM SPANNING TREE ##
###########################
# Made following: Paradis E. (2018) Analysis
# of haplotype networks: the randomized minimum spanning tree method.

# MST visualized the number of mutations between Parazoanthus axinellae 
# morphotypes (Stocky and Slender)

# Let's begin!
# Set working directory
setwd("/home/markoterzin/Documents/Parazoanthus_COI_ITS_manuscript")

# Check if R packages are installed, and if not, install them
list.of.packages <- c("ape", "pegas")
new.packages <- list.of.packages[!(list.of.packages %in% installed.packages()[,"Package"])]
if(length(new.packages)) install.packages(new.packages)
# Installing rgl package (needed for 3D plotting) was done from CRAN using the terminal, following:
# https://zoomadmin.com/HowToInstall/UbuntuPackage/r-cran-rgl

# Now calling all the libraries
library(ape)
library(pegas)
# library(rgl) # Needed in case you want to plot MSTs in 3D

# Importing COI sequences as DNAbin raw
# VillamoeretalCOIfastaONLYPARAZOANTHUS.txt to analyze withing Parazoanthus axinellae
# mafft_COI_alignment to analyze within Parazoanthidae
Parazoanthus.COI <- read.dna("Final_fasta/VillamoeretalCOIfastaONLYPARAZOANTHUS.txt", format="fasta")
Parazoanthus.COI

# Importing ITS sequences as DNAbin raw
# Villamoretal_ITSfasta.fas to analyze withing Parazoanthus axinellae
# P_ITS_mafft_and_gblocks.fasta to analyze within Parazoanthidae
Parazoanthus.ITS <- read.dna("Final_fasta/Villamoretal_ITSfasta.fas", format="fasta")
Parazoanthus.ITS

## Check unique sequences for COI:
Parazoanthus.COI.haplotypes <- haplotype(Parazoanthus.COI)
Parazoanthus.COI.haplotypes
    
## Check unique sequences for ITS:
Parazoanthus.ITS.haplotypes <- haplotype(Parazoanthus.ITS)
Parazoanthus.ITS.haplotypes
# We can see how many sequences in total belong to each COI and ITS haplotypes

# But how are sequences between different locations distributed across haplotypes?
# IMPORTANT: Files where the names are modified are changed so that only localities are present in 
# sequence IDs, and not which individual it comes from 
Parazoanthus.COI.table <- read.dna("Final_fasta/VillamoeretalCOIfastaONLYPARAZOANTHUS_modified_names.txt", 
                                   format="fasta")
Parazoanthus.COI.table
Parazoanthus.ITS.table <- read.dna("Final_fasta/Villamoretal_ITSfasta_modified_names.fas", 
                                   format="fasta")
Parazoanthus.ITS.table

# Checking for unique sequences again (on the modified names files)
Parazoanthus.COI.Haps.table <- haplotype(Parazoanthus.COI.table)
Parazoanthus.COI.Haps.table
Parazoanthus.ITS.Haps.table <- haplotype(Parazoanthus.ITS.table)
Parazoanthus.ITS.Haps.table

# COI
ind.hapCOI<-with(stack(setNames(attr(Parazoanthus.COI.Haps.table, "index"), rownames(Parazoanthus.COI.Haps.table))), 
                 table(hap=ind, individuals=rownames(Parazoanthus.COI.table)[values]))
# ITS
ind.hapITS<-with(stack(setNames(attr(Parazoanthus.ITS.Haps.table, "index"), rownames(Parazoanthus.ITS.Haps.table))), 
                 table(hap=ind, individuals=rownames(Parazoanthus.ITS.table)[values]))

# Check these objects to see distribution of sequences within haplotypes per location
ind.hapCOI
ind.hapITS

# Now checking how (dis)similar are the haplotypes!

# Calculate the Hamming distance matrices between haplotypes for COI:
Parazoanthus.COI.par <- dist.dna(Parazoanthus.COI.haplotypes, "n")
Parazoanthus.COI.par
# Calculate the Hamming distance matrices between haplotypes for ITS:
Parazoanthus.ITS.par <- dist.dna(Parazoanthus.ITS.haplotypes, "n")
Parazoanthus.ITS.par

# MDS analysis of the distance matrices for COI:
Parazoanthus.COI.eig.par <- cmdscale(Parazoanthus.COI.par, eig = TRUE)$eig
names(Parazoanthus.COI.eig.par) <- seq_along(Parazoanthus.COI.eig.par)
# MDS analysis of the distance matrices for ITS:
Parazoanthus.ITS.eig.par <- cmdscale(Parazoanthus.ITS.par, eig = TRUE)$eig
names(Parazoanthus.ITS.eig.par) <- seq_along(Parazoanthus.ITS.eig.par)

# Minimum Spanning Network (MSN) and Randomized Minimum Spanning Tree (RMST) were also made
# to compare the results with the Minimum Spanning Tree (MST), but were not used in the end.
Parazoanthus.COI.mst.par <- mst(Parazoanthus.COI.par) # Minimum spanning tree for COI
Parazoanthus.COI.msn.par <- msn(Parazoanthus.COI.par) # Minimum spanning network for COI
Parazoanthus.COI.rmst.par <- rmst(Parazoanthus.COI.par, B = 100) # Randomized minimum spanning tree for COI, 100 permutations by default
## checking "convergence":
all.equal(Parazoanthus.COI.rmst.par, rmst(Parazoanthus.COI.par, 100))

## networks for ITS:
Parazoanthus.ITS.mst.par <- mst(Parazoanthus.ITS.par) # Minimum spanning tree for ITS
Parazoanthus.ITS.msn.par <- msn(Parazoanthus.ITS.par) # Minimum spanning network for ITS
Parazoanthus.ITS.rmst.par <- rmst(Parazoanthus.ITS.par, B = 100) # Randomized minimum spanning tree for ITS, 100 permutations by default
## checking "convergence":
all.equal(Parazoanthus.ITS.rmst.par, rmst(Parazoanthus.ITS.par, 100))

# Looking at the MST to see the number of "mutations" between the Haplotypes

# MST for COI
print.default(Parazoanthus.COI.mst.par)
# MST for ITS
print.default(Parazoanthus.ITS.mst.par)
# The number of mutations between haplotypes from COI and ITS Minimum Spanning Trees were manually 
# written down as csv files named 01_COI_MST_number_of_mutations.csv and 01_ITS_MST_number_of_mutations.csv
# and are presented in the Supplementary Figure in the manuscript

##################
# Plotting in 3D #
##################
# Plot Minimum Spanning Tree:
# plotNetMDS(Parazoanthus.COI.mst.par, Parazoanthus.COI.par, 3, show.mutation = T, font = "bitmap") # in 3D
# plotNetMDS(Parazoanthus.ITS.mst.par, Parazoanthus.ITS.par, 3, show.mutation = T, font = "bitmap") # in 3D
# Plot Minimum Spanning Network:
# plotNetMDS(Parazoanthus.COI.msn.par, Parazoanthus.COI.par, 3, show.mutation = T, font = "bitmap") # in 3D
# plotNetMDS(Parazoanthus.ITS.msn.par, Parazoanthus.ITS.par, 3, show.mutation = T, font = "bitmap") # in 3D
# Plot Randomised Minimum Spanning Tree:
# plotNetMDS(Parazoanthus.COI.rmst.par, Parazoanthus.COI.par, 3, show.mutation = T, font = "bitmap") # in 3D
# plotNetMDS(Parazoanthus.ITS.rmst.par, Parazoanthus.ITS.par, 3, show.mutation = T, font = "bitmap") # in 3D

##################
# Plotting in 2D #
##################
# Open pdf
pdf("R_Output/Plots/01_Parazoanthus_new_COI_haplotype_analysis_from_Paradis.pdf", width = 6, height = 6)
# Plot
  plotNetMDS(Parazoanthus.COI.msn.par, Parazoanthus.COI.par, 2, show.mutation = T, col = "blue", cex = 0.9)
  plotNetMDS(Parazoanthus.COI.mst.par, Parazoanthus.COI.par, 2, show.mutation = T, col = "blue", cex = 0.9)
  plotNetMDS(Parazoanthus.COI.rmst.par, Parazoanthus.COI.par, 2, show.mutation = T, col = "blue", cex = 0.9)
  # Close pdf
dev.off()
  
pdf("R_Output/Plots/01_Parazoanthus_new_ITS_haplotype_analysis_from_Paradis.pdf", width = 6, height = 6)
  # Plot
  plotNetMDS(Parazoanthus.ITS.msn.par, Parazoanthus.ITS.par, 2, show.mutation = T, col = "blue", cex = 0.9)
  plotNetMDS(Parazoanthus.ITS.mst.par, Parazoanthus.ITS.par, 2, show.mutation = T, col = "blue", cex = 0.9)
  plotNetMDS(Parazoanthus.ITS.rmst.par, Parazoanthus.ITS.par, 2, show.mutation = T, col = "blue", cex = 0.9)
  # Close pdf
dev.off()
# Again, only the MSTs were presented in the manuscript!

############################################
# Haplotype network presented as piecharts #
############################################

# Piecharts differed in size to show what are the most common haplotypes
pdf("R_Output/Plots/02_Parazoanthus_COI_haplotype_analysis_from_pegas.pdf", 
    width = 5, height = 5)
# Plot
net <- haploNet(Parazoanthus.COI.haplotypes)
e <- dist.dna(Parazoanthus.COI.table)
h <- pegas::haplotype(Parazoanthus.COI.table)
h <- sort(h, what = "label")
(net <- pegas::haploNet(h))
ind.hapCOI<-with(
  stack(setNames(attr(h, "index"), rownames(h))),
  table(hap=ind, pop=rownames(Parazoanthus.COI.table)[values])
)
plot(net, size=attr(net, "freq")*.1, scale.ratio=12, pie=ind.hapCOI)
legend(50, 50, colnames(ind.hapCOI), col=rainbow(ncol(ind.hapCOI)), pch=20, ncol=1)
# Close pdf
dev.off()

pdf("R_Output/Plots/02_Parazoanthus_ITS_haplotype_analysis_from_pegas.pdf", 
    width = 5, height = 5)
# Plot
net <- haploNet(Parazoanthus.ITS.haplotypes)
e <- dist.dna(Parazoanthus.ITS.table)
h <- pegas::haplotype(Parazoanthus.ITS.table)
h <- sort(h, what = "label")
(net <- pegas::haploNet(h))
ind.hapITS<-with(
  stack(setNames(attr(h, "index"), rownames(h))),
  table(hap=ind, pop=rownames(Parazoanthus.ITS.table)[values])
)
plot(net, size=attr(net, "freq")*1, scale.ratio=6, pie=ind.hapITS)
legend(100, 600, colnames(ind.hapITS), col=rainbow(ncol(ind.hapITS)), pch=20, ncol=1)
# Close pdf
dev.off()
# I keep getting an overlap between similar haplotypes, especially for the ITS gene!
# This is why the plots were modified in RAWGRAPHS and INKSCAPE

# Write ind.haps as csv files
write.csv(ind.hapCOI, file = "R_Output/Spreadsheets/02_COI_P_axinellae_haplotypes.csv", quote = F)
write.csv(ind.hapITS, file = "R_Output/Spreadsheets/02_ITS_P_axinellae_haplotypes.csv", quote = F)
# These files were used to make speadsheets needed for RAWGRAPHS

###########
# THE END #
###########
