# Supplementary material for: Evidence of genetic isolation between two Mediterranean morphotypes of Parazoanthus axinellae
Source: Sci Rep. 2020 Aug 18;10:13938. doi: 10.1038/s41598-020-70770-z (PMC7434761; doi:10.1038/s41598-020-70770-z)
Supplement: Supplementary file 3 — Supplementary data 2. [file 41598_2020_70770_MOESM3_ESM.r]

######################
# Phylogenetic trees #
######################
# using this tutorial: http://www.molecularecologist.com/2016/02/quick-and-dirty-tree-building-in-r/
# The script is downloaded from here: https://github.com/elinck/molecologist/blob/master/molecoltutorial_treesinR.R

# And calling all the libraries
list.of.packages <- c("ape", "ips", "pegas", "phangorn", "seqinr")
new.packages <- list.of.packages[!(list.of.packages %in% installed.packages()[,"Package"])]
if(length(new.packages)) install.packages(new.packages)

# library(ape)
library(ape)
# library(ips) # to align in MAFFT
library(pegas)
library(phangorn)
library(seqinr)

#############
# COI first #
#############
# Another good tutorial: https://cran.r-project.org/web/packages/phangorn/vignettes/Trees.pdf
# Setting the working directory
setwd("/home/markoterzin/Documents/Parazoanthus_COI_ITS_manuscript")

# Using the read.dna() function in the package ape, you’ll import your sequence data, choosing between 
# “interleaved,” “sequential,” “clustal,” and “fasta” formats.
P_COI_tree <- read.dna("Final_fasta/mafft_COI_alignment", format="fasta")
P_COI_tree

# At first it was plotting each sequence, but it would be better to plot haplotypes
P_COI_tree <- haplotype(P_COI_tree)
P_COI_tree
# Seeing which sequences belong to which haplotype
P_COI_tree_haps <- read.dna("Final_fasta/mafft_COI_alignment_modified_names", format="fasta")
P_COI_tree_haplotypes <- haplotype(P_COI_tree_haps)
tree_ind.hapCOI<-with(stack(setNames(attr(P_COI_tree_haplotypes, "index"), rownames(P_COI_tree_haplotypes))), 
                 table(hap=ind, individuals=rownames(P_COI_tree_haps)[values]))
tree_ind.hapCOI
write.csv(tree_ind.hapCOI, file = "R_Output/Spreadsheets/03_P_and_other_species_COI_haplotypes.csv", quote = F)

# From there, you’ll want to convert your alignment to a “phyDat” object for use in phangorn, the major package 
# for treebuilding in R
P_COI_phyDat <- phyDat(P_COI_tree, type = "DNA", levels = NULL)
P_COI_phyDat

# Model Testing and Distance Matrices
# Reducing sequence alignments into a matrix of pairwise distances allows for the rapid estimation of 
# phylogenetic trees (at the cost of the additional information those sequences contain). To produce a distance 
# matrix, however, you’ll need to decide on the model of nucleotide (or protein) evolution that best fits your 
# data, performing a likelihood ratio test.
mt_COI <- modelTest(P_COI_phyDat)
print(mt_COI)

# preper with modelTest and find the best model! Script in phangorn vignette
mt_COI[order(mt_COI$AICc),] # choose best model from the table according to AICc
bestmodel_COI <- mt_COI$Model[which.min(mt_COI$AICc)]
bestmodel_COI
env_COI = attr(mt_COI, "env") # This gives me quite a lot of trees! Check the object
# Let R search the table now
fitStart_COI = eval(get(bestmodel_COI, env_COI), env_COI)
fitStart_COI # This will be needed when bootstraping?

# estimate a distance matrix using an appropriate model: so for COI I should use
# [1] "HKY+I"
# But that one is not available when calculating distance matrices, so I will use F81
# based on page 14 https://pdfs.semanticscholar.org/45f6/4ad900fb52bd2446738f4f7e7fa8e02a11a0.pdf
# and this book (page 144) 
# https://books.google.it/books?id=IAcPBAAAQBAJ&pg=PA144&lpg=PA144&dq=HKY%2BI+is+equal+to+f84&source=bl&ots=3647gjx7Ao&sig=ACfU3U1SCp9rSkTQh_C-Ai32sc_rwmOaBQ&hl=en&sa=X&ved=2ahUKEwiYzJqLiNHnAhXC_aQKHU2vCcUQ6AEwB3oECAkQAQ#v=onepage&q=HKY%2BI%20is%20equal%20to%20f84&f=false
P_COI_dna_dist <- dist.dna(P_COI_tree, model="F81")

# Neighbor Joining, UPGMA, and Maximum Parsimony
# Once you have a distance matrix, phangorn provides simple, quick functions for estimating trees from distance 
# matrices using neighbor-joining and UPGMA algorithms, which can be visualized using the plot() function:
P_COI_UPGMA <- upgma(P_COI_dna_dist) # UPGMA
P_COI_NJ  <- NJ(P_COI_dna_dist) # Neighbor joining

# Now let's plot!
pdf("R_Output/Plots/03_Parazoanthus_COI_trees_based_on_distance_matrices.pdf", 
    width = 6, height = 6)
# Plot
plot(P_COI_UPGMA, main="UPGMA")
plot(P_COI_NJ, main = "Neighbor Joining")
# Close pdf
dev.off()
# It was plotting all the sequences at first, but now it plots haplotypes! Makes more sense

######################
# Parsimony searches #
######################
# But which of these trees is a better fit for your data? Using the parsimony() function, you can compare their 
# respective parsimony scores. 
P_COI_UPGMA_parsimony <- parsimony(P_COI_UPGMA, P_COI_phyDat)
P_COI_UPGMA_parsimony
# [1] 45
P_COI_NJ_parsimony <- parsimony(P_COI_NJ, P_COI_phyDat)
P_COI_NJ_parsimony
# [1] 42
# The function optim.parsimony() lets you go a step further, searching treespace through nearest-neighbor 
# interchange (NNI) and subtree pruning and regrafting (SPR).
P_COI_UPGMA_optim <- optim.parsimony(P_COI_UPGMA, P_COI_phyDat)
P_COI_UPGMA_optim # tells me what the tree looks like
P_COI_NJ_optim <- optim.parsimony(P_COI_NJ, P_COI_phyDat)
P_COI_NJ_optim # tells me what the tree looks like
# Alternatively, pratchet() allows you to perform the search with the parsimony ratchet algorithm.
P_COI_pratchet <- pratchet(P_COI_phyDat) #returning error
P_COI_pratchet

# Now let's plot!
pdf("R_Output/Plots/04_Parazoanthus_COI_trees_based_on_parsimony_searches.pdf", 
    width = 6, height = 6)
# Plot
plot(P_COI_UPGMA_optim, main = "UPGMA, optim.parsimony function")
plot(P_COI_NJ_optim, main =  "NJ, optim.parsimony function")
plot(P_COI_pratchet, main = "Prachet algorithm")
# Close pdf
dev.off()

########################################
# Maximum Likelihood and Bootstrapping #
########################################
# Though more computationally intensive than distance-matrix methods, building trees with maximum likelihood 
# methods allows you to include the full data from your sequence alignment in a statistical framework that 
# estimates model parameters.
# You can begin by computing the likelihood of a given tree with the function pml().
fit_NJ_COI <- pml(P_COI_NJ, P_COI_phyDat)
# fit_UPGMA_COI <- pml(P_COI_UPGMA, P_COI_phyDat)
print(fit_NJ_COI)
# print(fit_UPGMA_COI)
# Then, the function optim.pml() will optimize tree topology and branch length for your selected model of 
# nucleotide evolution.
# fit_UPGMA_COI <- optim.pml(fit_UPGMA_COI, model = "HKY", rearrangement = "stochastic")
fit_NJ_COI <- optim.pml(fit_NJ_COI, model = "HKY", rearrangement = "stochastic")
# Log likelihood
# logLik(fit_UPGMA_COI)
logLik(fit_NJ_COI)
# Bootstraping
# bs_UPGMA_COI <- bootstrap.pml(fit_UPGMA_COI, bs=1000, optNni=TRUE, multicore=TRUE, control = pml.control(trace=0))
bs_NJ_COI <- bootstrap.pml(fit_NJ_COI, bs=1000, optNni=TRUE, multicore=TRUE, control = pml.control(trace=0))

# Trying with best model now
fit_COI_bestmodel = eval(get(bestmodel_COI, env_COI), env_COI)
fit_COI_bestmodel
fit_COI_bestmodel = optim.pml(fit_COI_bestmodel, rearrangement = "stochastic")
bs_COI_bestmodel = bootstrap.pml(fit_COI_bestmodel, bs=100, optNni=TRUE, multicore=TRUE)

# Let's plot now!
pdf("R_Output/Plots/05_Parazoanthus_COI_trees_with_bootstrap.pdf", 
    width = 6, height = 9)
# Plot
# plotBS(midpoint(fit_UPGMA_COI$tree), bs_UPGMA_COI, p = 50, type="p", main = "UPGMA")
plotBS(midpoint(fit_NJ_COI$tree), bs_NJ_COI, p = 50, type="p", main = "NJ")
# plotBS(midpoint(fit_UPGMA_COI$tree), bs_COI_bestmodel, p = 50, type="p", main = "UPGMA best model")
plotBS(midpoint(fit_NJ_COI$tree), bs_COI_bestmodel, p = 50, type="p", main = "NJ best model")
plotBS(midpoint(fit_COI_bestmodel$tree), bs_COI_bestmodel, p = 50, type="p", main = "Best model")
# Close pdf
dev.off()

# Exporting trees in Newick format
# write.tree(bs_UPGMA_COI, file="R_Output/Trees/bootstrap_Parazoanthus_UPGMA_COI.tre")
write.tree(bs_NJ_COI, file="R_Output/Trees/bootstrap_Parazoanthus_NJ_COI.tre")

#############
#  ITS now  #
#############

# Another good tutorial: https://cran.r-project.org/web/packages/phangorn/vignettes/Trees.pdf
# Setting the working directory
setwd("/home/markoterzin/Documents/Parazoanthus_COI_ITS_manuscript")

# Using the read.dna() function in the package ape, you’ll import your sequence data, choosing between 
# “interleaved,” “sequential,” “clustal,” and “fasta” formats.
P_ITS <- read.dna("Final_fasta/mafft_ITS_alignment.fas", format="fasta")
P_ITS

##############################################
# Using MAFFT to perform iterative alignment #
##############################################
# P_ITS_mafft_L_INS_i <- mafft(P_ITS, # Raw sequences in fasta format
#                     method = "localpair", # L-INS-i algorithm, with local pairwise alignment information.
#                     maxiterate = 1000, # 1000 cycles of iterative refinement
#                     thread = -1, # if -1, the number of cores is determined automatically
#                     exec = "/usr/bin/mafft", # A character string giving the path to the MAFFT executable
#                     quiet = T) # mafft progress is printed out on the screen

############################################
# GBLOCKS to remove poorly aligned regions #
############################################
# Check out here: https://cran.r-project.org/web/packages/ips/ips.pdf
# P_ITS_mafft_and_gblocks <- gblocks(P_ITS_mafft_L_INS_i, # A matrix of DNA sequences of classes DNAbin
#                                   b1 = 0.8, # the minimum number of sequences for a conserved position
#                                   b2 = 0.9, # the minimum number of sequences for a flank position
#                                   b3 = ncol(P_ITS_mafft_L_INS_i), # the maximum number of contiguous 
                                   # non-conserved positions;
#                                   b4 = 2, # the minimum length of a block, default 2
#                                   b5 = "h", # the treatment of gap positions
#                                   target = "alignment", # the vector of mode "character" giving the 
                                   # output format:
#                                   exec = "/home/markoterzin/Programs_Bioinformatics/Gblocks_0.91b/Gblocks") 
                                   #  the path to the GBLOCKS executable.

# Export the alignment to see what it looks like
# write.dna(P_ITS_mafft_and_gblocks, 
#          file="/home/markoterzin/Documents/Parazoanthus_COI_ITS_manuscript/P_ITS_mafft_and_gblocks.fasta", 
#          format="fasta")
# Some of them have very big gaps
# write.dna(P_ITS_mafft_L_INS_i, 
#          file="/home/markoterzin/Documents/Parazoanthus_COI_ITS_manuscript/P_ITS_mafft_L_INS_i.fasta", 
#          format="fasta")

# At first it was plotting each sequence, but it would be better to plot haplotypes
P_ITS_tree <- haplotype(P_ITS)
P_ITS_tree
# Seeing which sequences belong to which haplotype
P_ITS_tree_haps <- read.dna("Final_fasta/P_ITS_mafft_and_gblocks_modified_names.fasta", format="fasta")
P_ITS_tree_haplotypes <- haplotype(P_ITS_tree_haps)
tree_ind.hapITS<-with(stack(setNames(attr(P_ITS_tree_haplotypes, "index"), rownames(P_ITS_tree_haplotypes))), 
                 table(hap=ind, individuals=rownames(P_ITS_tree_haps)[values]))
tree_ind.hapITS
write.csv(tree_ind.hapITS, file = "R_Output/Spreadsheets/03_P_and_other_species_ITS_haplotypes.csv", quote = F)

# From there, you’ll want to convert your alignment to a “phyDat” object for use in phangorn, the major package 
# for treebuilding in R
P_ITS_phyDat <- phyDat(P_ITS_tree, type = "DNA", levels = NULL)
P_ITS_phyDat

# Model Testing and Distance Matrices
# Reducing sequence alignments into a matrix of pairwise distances allows for the rapid estimation of 
# phylogenetic trees (at the cost of the additional information those sequences contain). To produce a distance 
# matrix, however, you’ll need to decide on the model of nucleotide (or protein) evolution that best fits your 
# data, performing a likelihood ratio test.
mt_ITS <- modelTest(P_ITS_phyDat)
print(mt_ITS)

# preper with modelTest and find the best model! Script in phangorn vignette
mt_ITS[order(mt_ITS$AICc),] # choose best model from the table according to AICc
bestmodel_ITS <- mt_ITS$Model[which.min(mt_ITS$AICc)]
bestmodel_ITS
env_ITS = attr(mt_ITS, "env") # This gives me quite a lot of trees! Check the object
# Let R search the table now
fitStart_ITS = eval(get(bestmodel_ITS, env_ITS), env_ITS)
fitStart_ITS # This will be needed when bootstraping?

# estimate a distance matrix using an appropriate model: so for ITS I should use
# [1] "HKY+I"
# But that one is not available when calculating distance matrices, so I will use F81
# based on page 14 https://pdfs.semanticscholar.org/45f6/4ad900fb52bd2446738f4f7e7fa8e02a11a0.pdf
# and this book (page 144) 
# https://books.google.it/books?id=IAcPBAAAQBAJ&pg=PA144&lpg=PA144&dq=HKY%2BI+is+equal+to+f84&source=bl&ots=3647gjx7Ao&sig=ACfU3U1SCp9rSkTQh_C-Ai32sc_rwmOaBQ&hl=en&sa=X&ved=2ahUKEwiYzJqLiNHnAhXC_aQKHU2vCcUQ6AEwB3oECAkQAQ#v=onepage&q=HKY%2BI%20is%20equal%20to%20f84&f=false
P_ITS_dna_dist <- dist.dna(P_ITS_tree, model="F81")

# Neighbor Joining, UPGMA, and Maximum Parsimony
# Once you have a distance matrix, phangorn provides simple, quick functions for estimating trees from distance 
# matrices using neighbor-joining and UPGMA algorithms, which can be visualized using the plot() function:
P_ITS_UPGMA <- upgma(P_ITS_dna_dist) # UPGMA
P_ITS_NJ  <- NJ(P_ITS_dna_dist) # Neighbor joining

# Now let's plot!
pdf("R_Output/Plots/03_Parazoanthus_ITS_trees_based_on_distance_matrices.pdf", 
    width = 6, height = 6)
# Plot
plot(P_ITS_UPGMA, main="UPGMA")
plot(P_ITS_NJ, main = "Neighbor Joining")
# Close pdf
dev.off()
# It was plotting all the sequences at first, but now it plots haplotypes! Makes more sense

######################
# Parsimony searches #
######################
# But which of these trees is a better fit for your data? Using the parsimony() function, you can compare their 
# respective parsimony scores. 
P_ITS_UPGMA_parsimony <- parsimony(P_ITS_UPGMA, P_ITS_phyDat)
P_ITS_UPGMA_parsimony
# [1] 45
P_ITS_NJ_parsimony <- parsimony(P_ITS_NJ, P_ITS_phyDat)
P_ITS_NJ_parsimony
# [1] 42
# The function optim.parsimony() lets you go a step further, searching treespace through nearest-neighbor 
# interchange (NNI) and subtree pruning and regrafting (SPR).
P_ITS_UPGMA_optim <- optim.parsimony(P_ITS_UPGMA, P_ITS_phyDat)
P_ITS_UPGMA_optim # tells me what the tree looks like
P_ITS_NJ_optim <- optim.parsimony(P_ITS_NJ, P_ITS_phyDat)
P_ITS_NJ_optim # tells me what the tree looks like
# Alternatively, pratchet() allows you to perform the search with the parsimony ratchet algorithm.
P_ITS_pratchet <- pratchet(P_ITS_phyDat) #returning error
P_ITS_pratchet

# Now let's plot!
pdf("R_Output/Plots/04_Parazoanthus_ITS_trees_based_on_parsimony_searches.pdf", 
    width = 6, height = 6)
# Plot
plot(P_ITS_UPGMA_optim, main = "UPGMA, optim.parsimony function")
plot(P_ITS_NJ_optim, main =  "NJ, optim.parsimony function")
plot(P_ITS_pratchet, main = "Prachet algorithm")
# Close pdf
dev.off()

########################################
# Maximum Likelihood and Bootstrapping #
########################################
# Though more computationally intensive than distance-matrix methods, building trees with maximum likelihood 
# methods allows you to include the full data from your sequence alignment in a statistical framework that 
# estimates model parameters.
# You can begin by computing the likelihood of a given tree with the function pml().
fit_NJ_ITS <- pml(P_ITS_NJ, P_ITS_phyDat)
fit_UPGMA_ITS <- pml(P_ITS_UPGMA, P_ITS_phyDat)
print(fit_NJ_ITS)
# print(fit_UPGMA_ITS)
# Then, the function optim.pml() will optimize tree topology and branch length for your selected model of 
# nucleotide evolution.
# fit_UPGMA_ITS <- optim.pml(fit_UPGMA_ITS, model = "HKY", rearrangement = "stochastic")
fit_NJ_ITS <- optim.pml(fit_NJ_ITS, model = "HKY", rearrangement = "stochastic")
# Log likelihood
# logLik(fit_UPGMA_ITS)
logLik(fit_NJ_ITS)
# Bootstraping
# bs_UPGMA_ITS <- bootstrap.pml(fit_UPGMA_ITS, bs=1000, optNni=TRUE, multicore=TRUE, control = pml.control(trace=0))
bs_NJ_ITS <- bootstrap.pml(fit_NJ_ITS, bs=1000, optNni=TRUE, multicore=TRUE, control = pml.control(trace=0))

# Trying with best model now
fit_ITS_bestmodel = eval(get(bestmodel_ITS, env_ITS), env_ITS)
fit_ITS_bestmodel
fit_ITS_bestmodel = optim.pml(fit_ITS_bestmodel, rearrangement = "stochastic")
bs_ITS_bestmodel = bootstrap.pml(fit_ITS_bestmodel, bs=100, optNni=TRUE, multicore=TRUE)

# Let's plot now!
pdf("R_Output/Plots/05_Parazoanthus_ITS_trees_with_bootstrap.pdf", 
    width = 6, height = 9)
# Plot
# plotBS(midpoint(fit_UPGMA_ITS$tree), bs_UPGMA_ITS, p = 50, type="p", main = "UPGMA")
plotBS(midpoint(fit_NJ_ITS$tree), bs_NJ_ITS, p = 50, type="p", main = "NJ")
# plotBS(midpoint(fit_UPGMA_ITS$tree), bs_ITS_bestmodel, p = 50, type="p", main = "UPGMA best model")
plotBS(midpoint(fit_NJ_ITS$tree), bs_ITS_bestmodel, p = 50, type="p", main = "NJ best model")
plotBS(midpoint(fit_ITS_bestmodel$tree), bs_ITS_bestmodel, p = 50, type="p", main = "Best model")
# Close pdf
dev.off()

# Exporting trees in Newick format
# write.tree(bs_UPGMA_ITS, file="R_Output/Trees/bootstrap_Parazoanthus_UPGMA_ITS.tre")
write.tree(bs_NJ_ITS, file="R_Output/Trees/bootstrap_Parazoanthus_NJ_ITS.tre")

###########
# THE END #
###########
